# Supplementary material for: Risk Assessment of Dibutyl Phthalate (DBP) and Bis(2-Ethylhexyl) Phthalate (DEHP) in Hot Pot Bases with a Hybrid Modeling Approach
Source: Toxics. 2026 Feb 2;14(2):150. doi: 10.3390/toxics14020150 (PMC12945265; doi:10.3390/toxics14020150)
Supplement: Supplementary file 1 [file toxics-14-00150-s001.zip]

Archive with 1 entries (1 files):
- toxics-4134334-supplementary.pdf
